# Supplementary material for: Physical Activity Modifies the Severity of COVID-19 in Hospitalized Patients—Observational Study
Source: J Clin Med. 2023 Jun 14;12(12):4046. doi: 10.3390/jcm12124046 (PMC10299429; doi:10.3390/jcm12124046)
Supplement: Supplementary file 1 [file jcm-12-04046-s001.zip]

Archive with 1 entries (1 files):
- jcm-2424226-supplementary.pdf
